# Supplementary material for: A Novel Region-Growing Based Semi-Automatic Segmentation Protocol for Three-Dimensional Condylar Reconstruction Using Cone Beam Computed Tomography (CBCT)
Source: PLoS One. 2014 Nov 17;9(11):e111126. doi: 10.1371/journal.pone.0111126 (PMC4234209; doi:10.1371/journal.pone.0111126)
Supplement: Table S1 — Condylar volumes (mm3) obtained by manual segmentation (golden standard), observer 1 (TX) and observer 2 (RS). (XLSX) [file pone.0111126.s001.xlsx]

## Sheet: Sheet1
Observer	Patient	Condylar_volume_mm3	Name observer
1	01	1776.96	Manual
1	02	1588.22
1	03	1554.43
1	04	1756.8
1	05	1378.94
1	06	2056
1	07	1845.12
1	08	2148.61
1	09	1390.91
1	10	1649.47
1	11	1011.52
1	12	1316.16
1	13	1543.62
1	14	1968.96
1	15	1143.68
1	16	2097.09
1	17	1683.26
1	18	2374.27
1	19	1600.06
1	20	1589.5
2	01	1808.51	TX
2	02	1490.43
2	03	1732.03
2	04	1842.24
2	05	1370.94
2	06	1971.26
2	07	1883.58
2	08	2054.08
2	09	1404.42
2	10	1679.87
2	11	1043.2
2	12	1216
2	13	1548.48
2	14	2043.01
2	15	1263.1
2	16	2082.24
2	17	1776.77
2	18	2397.57
2	19	1655.62
2	20	1574.02
3	01	1814.46	RS
3	02	1419.46
3	03	1738.88
3	04	1860.93
3	05	1352.77
3	06	1994.62
3	07	1897.15
3	08	2007.87
3	09	1386.82
3	10	1669.95
3	11	1095.87
3	12	1195.58
3	13	1524.48
3	14	1976.83
3	15	1233.15
3	16	2087.17
3	17	1679.55
3	18	2182.91
3	19	1568.64
3	20	1523.84
