# Supplementary material for: A Novel Region-Growing Based Semi-Automatic Segmentation Protocol for Three-Dimensional Condylar Reconstruction Using Cone Beam Computed Tomography (CBCT)
Source: PLoS One. 2014 Nov 17;9(11):e111126. doi: 10.1371/journal.pone.0111126 (PMC4234209; doi:10.1371/journal.pone.0111126)
Supplement: Table S2 — The mean absolute errors (standard deviation, percentile, range) in condylar volume (mm3) between the manual segmented condyles and condyles segmented by both observers using the currently described semi-automated segmentation protocol. (XLSX) [file pone.0111126.s002.xlsx]

## Sheet: Results
Datasets Controlegroep
Dataset		Mean	Standard deviation	25th percentile	50th percentile	75th percentile	90th percentile	95th percentile	Min Value	Max Value
Broekman_BvL-RS_links.tx		0.193406	0.437902	0.0273796	0.069223	0.145841	0.264596	2	2.09503e-05	2
Broekman_BvL-RS_rechts.t		0.224472	0.422637	0.0485197	0.115124	0.206083	0.318631	2	5.81913e-07	2
Broekman_BvL-TX_links.tx		0.177809	0.405175	0.0360073	0.0773567	0.143398	0.222994	0.351125	8.23867e-06	2
Broekman_BvL-TX_rechts.t		0.206684	0.452471	0.0355821	0.0799255	0.151876	0.282033	2	1.24389e-05	2
Broekman_TX-RS_links.txt		0.207154	0.483932	0.0168772	0.0559732	0.135699	0.293066	2	4.95836e-09	2
Broekman_TX-RS_rechts.tx		0.10319	0.176955	0.0271113	0.0666498	0.141345	0.216943	0.259278	6.20969e-08	2.74978
Dohlmen_BvL-RS_links.txt		0.266072	0.243838	0.130862	0.231863	0.333232	0.451464	0.612255	7.15286e-06	2.63146
Dohlmen_BvL-RS_rechts.tx		0.281082	0.283115	0.149135	0.239479	0.339713	0.450545	0.538934	5.68533e-06	2.88057
Dohlmen_BvL-TX_links.txt		0.268674	0.277149	0.0870715	0.202574	0.374814	0.541662	0.707384	0.000865883	2.83642
Dohlmen_BvL-TX_rechts.tx		0.254903	0.261937	0.122833	0.216699	0.326237	0.414068	0.498305	1.98582e-05	2.70541
Dohlmen_TX-RS_links.txt		0.216421	0.285408	0.0537076	0.151418	0.287941	0.428258	0.554681	1.22953e-06	2.75215
Dohlmen_TX-RS_rechts.txt		0.109882	0.238133	0.022365	0.059054	0.137894	0.216404	0.265079	9.24431e-09	2.93743
Haalen_BvL-RS_links.txt		0.240667	0.218219	0.116737	0.203456	0.321881	0.421204	0.517769	9.34464e-05	2.40843
Haalen_BvL-RS_rechts.txt		0.179915	0.262643	0.057468	0.120589	0.217803	0.330531	0.499186	4.38772e-05	2.91905
Haalen_BvL-TX_links.txt		0.237476	0.243178	0.100652	0.204694	0.318403	0.41618	0.498749	0.000479636	2.9893
Haalen_BvL-TX_rechts.txt		0.178782	0.253584	0.0458476	0.11958	0.233459	0.345652	0.456511	3.50347e-06	2.62957
Haalen_TX-RS_links.txt		0.136406	0.252864	0.0288728	0.0755102	0.162513	0.279482	0.372358	5.28619e-09	2.93406
Haalen_TX-RS_rechts.txt		0.157882	0.248712	0.0345152	0.0927381	0.217598	0.361735	0.442928	5.34579e-10	2.99425
Hullenaar_BvL-RS_links.t		0.173115	0.21911	0.0622252	0.131333	0.2284	0.320739	0.375354	3.22685e-06	2.76135
Hullenaar_BvL-RS_rechts.		0.15287	0.276382	0.0375706	0.0877507	0.175892	0.301627	0.40228	1.10565e-05	2.80249
Hullenaar_BvL-TX_links.t		0.171888	0.221502	0.0582905	0.133505	0.231799	0.320244	0.405682	1.11288e-06	2.94198
Hullenaar_BvL-TX_rechts.		0.173161	0.235971	0.0557727	0.127719	0.228175	0.323817	0.401355	2.99332e-05	2.93927
Hullenaar_TX-RS_links.tx		0.114164	0.256487	0.0116869	0.047985	0.115377	0.257635	0.374841	3.7184e-08	2.78391
Hullenaar_TX-RS_rechts.t		0.187221	0.269177	0.0397504	0.106727	0.226126	0.406363	0.693974	8.64491e-08	2.56582
Knapen_BvL-RS_links.txt		0.186712	0.237151	0.0447109	0.126144	0.244781	0.387284	0.593428	1.79855e-06	2.88769
Knapen_BvL-RS_rechts.txt		0.167534	0.286695	0.0410769	0.106331	0.200963	0.318366	0.387081	0.000118181	2.83868
Knapen_BvL-TX_links.txt		0.173303	0.265835	0.0396228	0.0979077	0.205502	0.369566	0.566224	7.60162e-05	2.46133
Knapen_BvL-TX_rechts.txt		0.190239	0.268533	0.0556509	0.135777	0.249562	0.364414	0.447443	7.18404e-06	2.66043
Knapen_TX-RS_links.txt		0.161306	0.248636	0.0392934	0.0929298	0.20116	0.346769	0.450504	1.50651e-08	2.94653
Knapen_TX-RS_rechts.txt		0.114051	0.181911	0.0229538	0.0664412	0.14641	0.268916	0.373898	8.8661e-08	2.41737
Koenen_BvL-RS_links.txt		0.165222	0.237189	0.0486353	0.106999	0.205706	0.36207	0.475476	6.51624e-07	2.9733
Koenen_BvL-RS_rechts.txt		0.101759	0.15242	0.0259388	0.0631843	0.135151	0.235821	0.314667	1.76513e-05	2.95414
Koenen_BvL-TX_links.txt		0.207756	0.240346	0.0707709	0.161889	0.284631	0.406889	0.515685	2.93667e-05	2.95452
Koenen_BvL-TX_rechts.txt		0.133351	0.215643	0.0346596	0.0820063	0.164071	0.297509	0.390414	2.86289e-09	2.99792
Koenen_TX-RS_links.txt		0.0871735	0.196867	0.0203699	0.0503532	0.098017	0.184764	0.240291	9.89055e-08	2.93165
Koenen_TX-RS_rechts.txt		0.0723422	0.126636	0.0127597	0.0448428	0.0949944	0.170868	0.227615	5.90915e-08	2.81815
Reijers_BvL-RS_links.txt		0.134683	0.211827	0.0386122	0.0899836	0.17651	0.286547	0.370754	4.34359e-05	2.93488
Reijers_BvL-RS_rechts.tx		0.143054	0.237943	0.039462	0.0955911	0.179888	0.288177	0.343897	5.45257e-05	2.81843
Reijers_BvL-TX_links.txt		0.184531	0.228959	0.067031	0.143278	0.238875	0.348632	0.431427	2.73459e-05	2.53308
Reijers_BvL-TX_rechts.tx		0.182209	0.251226	0.0506651	0.12876	0.243462	0.373412	0.475308	0.000177403	2.9394
Reijers_TX-RS_links.txt		0.126534	0.247041	0.024818	0.0664905	0.158816	0.27301	0.374686	1.01212e-07	2.97429
Reijers_TX-RS_rechts.txt		0.188957	0.270502	0.0418284	0.118981	0.272877	0.394111	0.516613	8.7264e-08	2.87549
Tjeertjes_BvL-RS_links.t		0.337311	0.474218	0.0656438	0.163198	0.356706	0.97508	1.46749	1.06129e-06	2.99901
Tjeertjes_BvL-RS_rechts.		0.243304	0.252626	0.0751725	0.180726	0.32909	0.525857	0.675442	1.52476e-06	2.85794
Tjeertjes_BvL-TX_links.t		0.334053	0.485386	0.063693	0.15047	0.3026	1.05588	1.53478	2.66505e-06	2.94619
Tjeertjes_BvL-TX_rechts.		0.179186	0.25594	0.0433941	0.1132	0.22192	0.384726	0.534996	2.27557e-05	2.71652
Tjeertjes_TX-RS_links.tx		0.177928	0.301041	0.0339087	0.085641	0.187132	0.438328	0.703969	3.05483e-08	2.93049
Tjeertjes_TX-RS_rechts.t		0.306584	0.341707	0.0790832	0.206183	0.401045	0.724465	0.940541	1.79373e-09	2.83969
Verhoijsen_BvL-RS_links.		0.156135	0.248202	0.0366216	0.0888352	0.180151	0.304736	0.565623	2.48961e-06	2.6969
Verhoijsen_BvL-RS_rechts		0.200549	0.21789	0.082794	0.161608	0.267188	0.363858	0.485975	0.000165379	2.96074
Verhoijsen_BvL-TX_links.		0.197491	0.249466	0.0598065	0.134268	0.242032	0.397638	0.580009	1.2109e-05	2.39923
Verhoijsen_BvL-TX_rechts		0.174317	0.235872	0.045657	0.116745	0.235471	0.377263	0.481222	4.03658e-05	2.89608
Verhoijsen_TX-RS_links.t		0.171607	0.289317	0.0356736	0.0939832	0.210052	0.370551	0.498071	7.4924e-08	2.99781
Verhoijsen_TX-RS_rechts.		0.191961	0.235007	0.0653714	0.150687	0.254966	0.358269	0.443535	4.10471e-08	2.92098
Wouters_BvL-RS_links.txt		0.136881	0.265003	0.0298727	0.0704484	0.152871	0.277926	0.433679	2.30591e-06	2.98676
Wouters_BvL-RS_rechts.tx		0.167793	0.234961	0.0599081	0.135641	0.213747	0.309513	0.382203	3.8824e-06	2.93403
Wouters_BvL-TX_links.txt		0.148348	0.247184	0.0360402	0.0810495	0.161902	0.317704	0.48421	3.60299e-06	2.68124
Wouters_BvL-TX_rechts.tx		0.134784	0.281251	0.036192	0.0776963	0.155609	0.234499	0.316663	1.9544e-05	2.95946
Wouters_TX-RS_links.txt		0.10531	0.251453	0.0115566	0.0455413	0.0997577	0.195721	0.363896	4.12203e-09	2.9161
Wouters_TX-RS_rechts.txt		0.112846	0.150454	0.033464	0.0823434	0.161287	0.24546	0.304917	1.32238e-08	2.7359

## Sheet: Sheet1
OBSERVERS		mean median		mean 90 percentile		range median		range 90 percentile
manual-RS		0.129375		0.374729		0.0631843	0.239479	0.235821	0.97508
manual-TX		0.129255		0.389739		0.0773567	0.216699	0.222994	1.05588
TX-RS		0.0880236		0.321556		0.0448428	0.206183	0.170868	0.724465
